# Supplementary material for: Physiological stage-dependent effects of Mycobacterium tuberculosis on human placental tissue: insights into early reactivation and immune modulation
Source: Front Microbiol. 2025 Dec 10;16:1682405. doi: 10.3389/fmicb.2025.1682405 (PMC12727939; doi:10.3389/fmicb.2025.1682405)
Supplement: Supplementary Figure S1 — Light micrographs of non-infected placental explants stained with Kinyoun at baseline (4 h). [file Data_Sheet_1.zip]

Archive with 78 entries (74 files):
- Supplementary figures/
- Supplementary figures/HE S58-S69, S74/
- Supplementary figures/HE S58-S69, S74/Figure S58.jpg
- Supplementary figures/HE S58-S69, S74/Figure S59.jpg
- Supplementary figures/HE S58-S69, S74/Figure S60.jpg
- Supplementary figures/HE S58-S69, S74/Figure S61.jpg
- Supplementary figures/HE S58-S69, S74/Figure S62.jpg
- Supplementary figures/HE S58-S69, S74/Figure S63.jpg
- Supplementary figures/HE S58-S69, S74/Figure S64.jpg
- Supplementary figures/HE S58-S69, S74/Figure S65.jpg
- Supplementary figures/HE S58-S69, S74/Figure S66.jpg
- Supplementary figures/HE S58-S69, S74/Figure S67.jpg
- Supplementary figures/HE S58-S69, S74/Figure S68.jpg
- Supplementary figures/HE S58-S69, S74/Figure S69.jpg
- Supplementary figures/HE S58-S69, S74/Figure S74.jpg
- Supplementary figures/Immunofluorescence S13-S57, S71-S73/
- Supplementary figures/Immunofluorescence S13-S57, S71-S73/Figure S13.jpg
- Supplementary figures/Immunofluorescence S13-S57, S71-S73/Figure S14.jpg
- Supplementary figures/Immunofluorescence S13-S57, S71-S73/Figure S15.jpg
- Supplementary figures/Immunofluorescence S13-S57, S71-S73/Figure S16.jpg
- Supplementary figures/Immunofluorescence S13-S57, S71-S73/Figure S17.jpg
- Supplementary figures/Immunofluorescence S13-S57, S71-S73/Figure S18.jpg
- Supplementary figures/Immunofluorescence S13-S57, S71-S73/Figure S19.jpg
- Supplementary figures/Immunofluorescence S13-S57, S71-S73/Figure S20.jpg
- Supplementary figures/Immunofluorescence S13-S57, S71-S73/Figure S21.jpg
- Supplementary figures/Immunofluorescence S13-S57, S71-S73/Figure S22.jpg
- Supplementary figures/Immunofluorescence S13-S57, S71-S73/Figure S23.jpg
- Supplementary figures/Immunofluorescence S13-S57, S71-S73/Figure S24.jpg
- Supplementary figures/Immunofluorescence S13-S57, S71-S73/Figure S25.jpg
- Supplementary figures/Immunofluorescence S13-S57, S71-S73/Figure S26.jpg
- Supplementary figures/Immunofluorescence S13-S57, S71-S73/Figure S27.jpg
- Supplementary figures/Immunofluorescence S13-S57, S71-S73/Figure S28.jpg
- Supplementary figures/Immunofluorescence S13-S57, S71-S73/Figure S29.jpg
- Supplementary figures/Immunofluorescence S13-S57, S71-S73/Figure S30.jpg
- Supplementary figures/Immunofluorescence S13-S57, S71-S73/Figure S31.jpg
- Supplementary figures/Immunofluorescence S13-S57, S71-S73/Figure S32.jpg
- Supplementary figures/Immunofluorescence S13-S57, S71-S73/Figure S33.jpg
- Supplementary figures/Immunofluorescence S13-S57, S71-S73/Figure S34.jpg
- Supplementary figures/Immunofluorescence S13-S57, S71-S73/Figure S35.jpg
- Supplementary figures/Immunofluorescence S13-S57, S71-S73/Figure S36.jpg
- Supplementary figures/Immunofluorescence S13-S57, S71-S73/Figure S37.jpg
- Supplementary figures/Immunofluorescence S13-S57, S71-S73/Figure S38.jpg
- Supplementary figures/Immunofluorescence S13-S57, S71-S73/Figure S39.jpg
- Supplementary figures/Immunofluorescence S13-S57, S71-S73/Figure S40.jpg
- Supplementary figures/Immunofluorescence S13-S57, S71-S73/Figure S41.jpg
- Supplementary figures/Immunofluorescence S13-S57, S71-S73/Figure S42.jpg
- Supplementary figures/Immunofluorescence S13-S57, S71-S73/Figure S43.jpg
- Supplementary figures/Immunofluorescence S13-S57, S71-S73/Figure S44.jpg
- Supplementary figures/Immunofluorescence S13-S57, S71-S73/Figure S45.jpg
- Supplementary figures/Immunofluorescence S13-S57, S71-S73/Figure S46.jpg
- Supplementary figures/Immunofluorescence S13-S57, S71-S73/Figure S47.jpg
- Supplementary figures/Immunofluorescence S13-S57, S71-S73/Figure S48.jpg
- Supplementary figures/Immunofluorescence S13-S57, S71-S73/Figure S49.jpg
- Supplementary figures/Immunofluorescence S13-S57, S71-S73/Figure S50.jpg
- Supplementary figures/Immunofluorescence S13-S57, S71-S73/Figure S51.jpg
- Supplementary figures/Immunofluorescence S13-S57, S71-S73/Figure S52.jpg
- Supplementary figures/Immunofluorescence S13-S57, S71-S73/Figure S53.jpg
- Supplementary figures/Immunofluorescence S13-S57, S71-S73/Figure S54.jpg
- Supplementary figures/Immunofluorescence S13-S57, S71-S73/Figure S55.jpg
- Supplementary figures/Immunofluorescence S13-S57, S71-S73/Figure S56.jpg
- Supplementary figures/Immunofluorescence S13-S57, S71-S73/Figure S57.jpg
- Supplementary figures/Immunofluorescence S13-S57, S71-S73/Figure S71.tif
- Supplementary figures/Immunofluorescence S13-S57, S71-S73/Figure S72.tif
- Supplementary figures/Immunofluorescence S13-S57, S71-S73/Figure S73.tif
- Supplementary figures/Kinyoun S1-S12, S70/
- Supplementary figures/Kinyoun S1-S12, S70/Figure S1.jpg
- Supplementary figures/Kinyoun S1-S12, S70/Figure S10.jpg
- Supplementary figures/Kinyoun S1-S12, S70/Figure S11.jpg
- Supplementary figures/Kinyoun S1-S12, S70/Figure S12.jpg
- Supplementary figures/Kinyoun S1-S12, S70/Figure S2.jpg
- Supplementary figures/Kinyoun S1-S12, S70/Figure S3.jpg
- Supplementary figures/Kinyoun S1-S12, S70/Figure S4.jpg
- Supplementary figures/Kinyoun S1-S12, S70/Figure S5.jpg
- Supplementary figures/Kinyoun S1-S12, S70/Figure S6.jpg
- Supplementary figures/Kinyoun S1-S12, S70/Figure S7.jpg
- Supplementary figures/Kinyoun S1-S12, S70/Figure S70.tif
- Supplementary figures/Kinyoun S1-S12, S70/Figure S8.jpg
- Supplementary figures/Kinyoun S1-S12, S70/Figure S9.jpg
